# Supplementary material for: Structural and Mechanistic Basis for the Inactivation of Human Ornithine Aminotransferase by (3S,4S)-3-Amino-4-fluorocyclopentenecarboxylic Acid
Source: Molecules. 2023 Jan 23;28(3):1133. doi: 10.3390/molecules28031133 (PMC9921285; doi:10.3390/molecules28031133)
Supplement: Supplementary file 1 [file molecules-28-01133-s001.zip]

Archive with 1 entries (1 files):
- molecules-2140451-supplementary.pdf
